# Supplementary material for: Hidden in the daylight: A polyphasic approach reveals two bioluminescent Mycenaceae species from Yunnan Province, China (Basidiomycota, Agaricales)
Source: Biodivers Data J. 2025 Dec 18;13:e168858. doi: 10.3897/BDJ.13.e168858 (PMC12780892; doi:10.3897/BDJ.13.e168858)
Supplement: XML Treatment for Mycena semivestipes [file BDJ.13.e168858-treatment1.xml]

<!DOCTYPE tp:taxon-treatment
  PUBLIC "-//TaxonX//DTD Taxonomic Treatment Publishing DTD v0 20100105//EN" "tax-treatment-NSO.dtd">
<tp:taxon-treatment xmlns:tp="http://www.plazi.org/taxpub"><tp:treatment-meta><mixed-citation publication-type="journal"><person-group><name><surname>Lu</surname><given-names>Wenhua</given-names></name><name><surname>Alfagham</surname><given-names>Alanoud T.</given-names></name><name><surname>Tibpromma</surname><given-names>Saowaluck</given-names></name><name><surname>Suwannarach</surname><given-names>Nakarin</given-names></name><name><surname>Kumla</surname><given-names>Jaturong</given-names></name><name><surname>Dai</surname><given-names>Dong-Qin</given-names></name><name><surname>Elgorban</surname><given-names>Abdallah M.</given-names></name><name><surname>Chukeatirote</surname><given-names>Ekachai</given-names></name><name><surname>Karunarathna</surname><given-names>Samantha C.</given-names></name></person-group><article-title>Hidden in the daylight: A polyphasic approach reveals two bioluminescent <tp:taxon-name><tp:taxon-name-part taxon-name-part-type="family">Mycenaceae</tp:taxon-name-part></tp:taxon-name> species from Yunnan Province, China (<tp:taxon-name><tp:taxon-name-part taxon-name-part-type="phylum">Basidiomycota</tp:taxon-name-part></tp:taxon-name>, <tp:taxon-name><tp:taxon-name-part taxon-name-part-type="order">Agaricales</tp:taxon-name-part></tp:taxon-name>)</article-title><source>Biodivers Data J</source><day>18</day><month>12</month><year>2025</year><volume>13</volume><pub-id pub-id-type="doi">10.3897/BDJ.13.e168858</pub-id></mixed-citation></tp:treatment-meta><tp:nomenclature><tp:taxon-name><object-id xmlns:xlink="http://www.w3.org/1999/xlink" content-type="arpha" xlink:type="simple">17A8A0AE-913C-5E79-A5FD-FA3BFC93F49A</object-id><tp:taxon-name-part taxon-name-part-type="genus">Mycena</tp:taxon-name-part> <tp:taxon-name-part taxon-name-part-type="species">semivestipes</tp:taxon-name-part><object-id xmlns:xlink="http://www.w3.org/1999/xlink" xlink:type="simple" object-id-type="IndexFungorum">288544</object-id></tp:taxon-name><tp:taxon-authority>(Peck) A.H. Sm., 1947</tp:taxon-authority></tp:nomenclature><tp:treatment-sec sec-type="materials"><title>Materials</title><list list-type="alpha-lower" list-content="occurrences"><list-item><p><bold>Type status:</bold> <named-content xmlns:xlink="http://www.w3.org/1999/xlink" content-type="dwc:typeStatus" xlink:type="simple">Other material</named-content>. <bold>Occurrence:</bold> occurrenceID: <named-content xmlns:xlink="http://www.w3.org/1999/xlink" content-type="dwc:occurrenceID" xlink:type="simple">8DC70ECC-4DD5-5DDE-BE1A-B9A03672DE9E</named-content>; <bold>Taxon:</bold> kingdom: <named-content xmlns:xlink="http://www.w3.org/1999/xlink" content-type="dwc:kingdom" xlink:type="simple"><tp:taxon-name><tp:taxon-name-part taxon-name-part-type="kingdom">Fungi</tp:taxon-name-part></tp:taxon-name></named-content>; phylum: <named-content xmlns:xlink="http://www.w3.org/1999/xlink" content-type="dwc:phylum" xlink:type="simple"><tp:taxon-name><tp:taxon-name-part taxon-name-part-type="phylum">Basidiomycota</tp:taxon-name-part></tp:taxon-name></named-content>; class: <named-content xmlns:xlink="http://www.w3.org/1999/xlink" content-type="dwc:class" xlink:type="simple"><tp:taxon-name><tp:taxon-name-part taxon-name-part-type="class">Agaricomycetes</tp:taxon-name-part></tp:taxon-name></named-content>; order: <named-content xmlns:xlink="http://www.w3.org/1999/xlink" content-type="dwc:order" xlink:type="simple"><tp:taxon-name><tp:taxon-name-part taxon-name-part-type="order">Agaricales</tp:taxon-name-part></tp:taxon-name></named-content>; family: <named-content xmlns:xlink="http://www.w3.org/1999/xlink" content-type="dwc:family" xlink:type="simple"><tp:taxon-name><tp:taxon-name-part taxon-name-part-type="family">Mycenaceae</tp:taxon-name-part></tp:taxon-name></named-content>; genus: <named-content xmlns:xlink="http://www.w3.org/1999/xlink" content-type="dwc:genus" xlink:type="simple"><tp:taxon-name><tp:taxon-name-part taxon-name-part-type="genus">Mycena</tp:taxon-name-part></tp:taxon-name></named-content>; taxonRank: <named-content xmlns:xlink="http://www.w3.org/1999/xlink" content-type="dwc:taxonRank" xlink:type="simple">species</named-content>; <bold>Location:</bold> country: <named-content xmlns:xlink="http://www.w3.org/1999/xlink" content-type="dwc:country" xlink:type="simple">China</named-content>; stateProvince: <named-content xmlns:xlink="http://www.w3.org/1999/xlink" content-type="dwc:stateProvince" xlink:type="simple">Yunnan</named-content>; county: <named-content xmlns:xlink="http://www.w3.org/1999/xlink" content-type="dwc:county" xlink:type="simple">Chuxiong</named-content>; verbatimElevation: <named-content xmlns:xlink="http://www.w3.org/1999/xlink" content-type="dwc:verbatimElevation" xlink:type="simple">1871 m</named-content>; verbatimLatitude: <named-content xmlns:xlink="http://www.w3.org/1999/xlink" content-type="dwc:verbatimLatitude" xlink:type="simple">24°54′31″ N</named-content>; verbatimLongitude: <named-content xmlns:xlink="http://www.w3.org/1999/xlink" content-type="dwc:verbatimLongitude" xlink:type="simple">101°07′25″ E</named-content>; <bold>Identification:</bold> identifiedBy: <named-content xmlns:xlink="http://www.w3.org/1999/xlink" content-type="dwc:identifiedBy" xlink:type="simple">Wenhua Lu</named-content>; <bold>Event:</bold> year: <named-content xmlns:xlink="http://www.w3.org/1999/xlink" content-type="dwc:year" xlink:type="simple">2023</named-content>; month: <named-content xmlns:xlink="http://www.w3.org/1999/xlink" content-type="dwc:month" xlink:type="simple">July</named-content>; day: <named-content xmlns:xlink="http://www.w3.org/1999/xlink" content-type="dwc:day" xlink:type="simple">15</named-content>; <bold>Record Level:</bold> institutionID: <named-content xmlns:xlink="http://www.w3.org/1999/xlink" content-type="dwc:institutionID" xlink:type="simple">Guizhou Medical University Herbarium (GMB)</named-content>; institutionCode: <named-content xmlns:xlink="http://www.w3.org/1999/xlink" content-type="dwc:institutionCode" xlink:type="simple">GMB1045</named-content>; collectionCode: <named-content xmlns:xlink="http://www.w3.org/1999/xlink" content-type="dwc:collectionCode" xlink:type="simple">CX006</named-content>; basisOfRecord: <named-content xmlns:xlink="http://www.w3.org/1999/xlink" content-type="dwc:basisOfRecord" xlink:type="simple">other material GMB1047, living culture GMBCC1066; GenBank accession numbers ITS: <ext-link ext-link-type="uri" xlink:href="https://www.ncbi.nlm.nih.gov/nuccore/PQ373879" xlink:type="simple">PQ373879</ext-link> (GMB1045), <ext-link ext-link-type="uri" xlink:href="https://www.ncbi.nlm.nih.gov/nuccore/PQ373880" xlink:type="simple">PQ373880</ext-link> (GMB1047), <ext-link ext-link-type="uri" xlink:href="https://www.ncbi.nlm.nih.gov/nuccore/PQ373883" xlink:type="simple">PQ373883</ext-link> (GMBCC1066); LSU: <ext-link ext-link-type="uri" xlink:href="https://www.ncbi.nlm.nih.gov/nuccore/PQ373885" xlink:type="simple">PQ373885</ext-link> (GMB1045), <ext-link ext-link-type="uri" xlink:href="https://www.ncbi.nlm.nih.gov/nuccore/PQ373886" xlink:type="simple">PQ373886</ext-link> (GMB1047), <ext-link ext-link-type="uri" xlink:href="https://www.ncbi.nlm.nih.gov/nuccore/PQ373889" xlink:type="simple">PQ373889</ext-link> (GMBCC1066)</named-content></p></list-item></list></tp:treatment-sec><tp:treatment-sec sec-type="Description"><title>Description</title><p><bold>Basidiomata</bold> small. <bold>Pileus</bold> 3–15 mm diam., hemispheric, campaniform, expanding to flatten with age, initially convex to obtusely conical, margin white, centre greyish-white (1B1) when young, surface wet, smooth, slimy, depressed, striate-plicate, translucid; centre light orange (5A4–5); margin white or translucid, thin, translucent-striate, hygrophanous in age; colour changes to greyish-orange (5B4–5), brownish-orange (5C5–6) when mature. <bold>Context</bold> thin, fragile, translucent, white. <bold>Lamellae</bold> adnate to subdecurrent, whitish to white with 1–3 series of lamellulae, edges finely fimbriate under a lens, concolorous. <bold>Stipe</bold> 20–45 × 0.6–1.2 mm, cylindrical, hollow, brittle, brownish-orange to reddish-golden (6C7–8), milk-white (1A1–2) from base upwards, brown (6E7–8) at the base with whitish mycelium fascicles. <bold>Smell and taste</bold> none (Figs <xref ref-type="fig" rid="F13423986">1</xref>, <xref ref-type="fig" rid="F13424014">2</xref>).</p><p><bold>Bioluminescence</bold>: Only the caps and gills of basidiomata and the mycelia on the PDA emit yellowish-green light and the bioluminescence on spores was undetected (Fig. <xref ref-type="fig" rid="F13424016">3</xref>a).</p><p><bold>Basidiospores</bold> (3.4–) 4.0–5.0 (–5.5) × (2.0–) 2.3–2.8 (–3.0) μm (n = 50), Q = 1.55−1.80, Qm = 1.7, ellipsoid to oblong, smooth, hyaline, containing oil droplets, thin-walled, inamyloid. <bold>Basidia</bold> 14.5–22 × 4–6.5 μm (n = 15), 4-sterigmata, clavate, some with oily contents, thin-walled. <bold>Cheilocystidia</bold> abundant, 15–35 × 7.5–13 μm, mainly clavate, cylindrical to fusiform, utriform with warty or finger-like protuberances, colourless, thin-walled. <bold>Pleurocystidia</bold> like cheilocystidia, 14–33.5 × 8–13 μm. <bold>Pileipellis</bold> a cutis with a well-developed cutis structure, hyphae 4–6 μm wide, cylindrical, parallel, with abundant, numerous sharp spines, colourless, thin-walled. <bold>Stipitipellis</bold> is a cutis with thin-walled hyphae. <bold>Caulocystidia</bold> clavate or fusiform. <bold>Clamp connections</bold> present on all hyphae and structures are abundant (Figs <xref ref-type="fig" rid="F13423986">1</xref>, <xref ref-type="fig" rid="F13424014">2</xref>).</p></tp:treatment-sec><tp:treatment-sec sec-type="Distribution"><title>Distribution</title><p>Canada, China, France, Sweden and the USA.</p></tp:treatment-sec><tp:treatment-sec sec-type="Ecology"><title>Ecology</title><p>Scattered, clustered or in groups on decaying trees in mixed coniferous and broad-leaved forests in summer and autumn.</p></tp:treatment-sec><tp:treatment-sec sec-type="Notes"><title>Notes</title><p>The ITS sequences of our <italic><tp:taxon-name><tp:taxon-name-part taxon-name-part-type="genus" reg="Mycena">Mycena</tp:taxon-name-part></tp:taxon-name></italic> collections had the highest BLAST score to that of <italic><tp:taxon-name><tp:taxon-name-part taxon-name-part-type="genus" reg="Mycena">M.</tp:taxon-name-part> <tp:taxon-name-part taxon-name-part-type="species" reg="semivestipes">semivestipes</tp:taxon-name-part></tp:taxon-name></italic> (LE-BIN 3362) with 98.62% (difference in three indels and three substitutions) and <italic><tp:taxon-name><tp:taxon-name-part taxon-name-part-type="genus" reg="Mycena">M.</tp:taxon-name-part> <tp:taxon-name-part taxon-name-part-type="species" reg="tintinnabulum">tintinnabulum</tp:taxon-name-part></tp:taxon-name></italic> (NSK 1017255) with 99% (difference in three indels and four substitutions). Morphologically, both <italic><tp:taxon-name><tp:taxon-name-part taxon-name-part-type="genus" reg="Mycena">M.</tp:taxon-name-part> <tp:taxon-name-part taxon-name-part-type="species" reg="semivestipes">semivestipes</tp:taxon-name-part></tp:taxon-name></italic> and <italic><tp:taxon-name><tp:taxon-name-part taxon-name-part-type="genus" reg="Mycena">M.</tp:taxon-name-part> <tp:taxon-name-part taxon-name-part-type="species" reg="tintinnabulum">tintinnabulum</tp:taxon-name-part></tp:taxon-name></italic> are very similar; the former differs in that the finger-like protuberances of cystidia are sparse, whereas in <italic><tp:taxon-name><tp:taxon-name-part taxon-name-part-type="genus" reg="Mycena">M.</tp:taxon-name-part> <tp:taxon-name-part taxon-name-part-type="species" reg="tintinnabulum">tintinnabulum</tp:taxon-name-part></tp:taxon-name></italic>, cheilocystidia bear numerous short finger-like or occasionally branched projections, giving a distinctly ornamented appearance (<xref ref-type="bibr" rid="B13425157">Smith 1937</xref>, <xref ref-type="bibr" rid="B13425182">Smith 1947</xref>, <xref ref-type="bibr" rid="B13424626">Na 2019</xref>). <italic><tp:taxon-name><tp:taxon-name-part taxon-name-part-type="genus" reg="Mycena">Mycena</tp:taxon-name-part> <tp:taxon-name-part taxon-name-part-type="species" reg="tintinnabulum">tintinnabulum</tp:taxon-name-part></tp:taxon-name></italic> is mainly found in Europe and the bioluminescence is present only in the mycelium. Our collections are consistent with <italic><tp:taxon-name><tp:taxon-name-part taxon-name-part-type="genus" reg="Mycena">M.</tp:taxon-name-part> <tp:taxon-name-part taxon-name-part-type="species" reg="semivestipes">semivestipes</tp:taxon-name-part></tp:taxon-name></italic> in many cases (small, lubricous basidiomata, adnate to subdecurrent lamellae, smooth amyloid spores, gelatinous pileipellis, cartilaginous context and cheilocystidia smooth or somewhat contorted and branched, but not numerous finger-like processes); <xref ref-type="bibr" rid="B13424626">Na (2019)</xref> reported that it is a new record for China, based on specimens from southwest China. Macro-morphological characteristics indicate that the colour of the basidiomata in our collection is similar to that of the Chinese specimen <italic><tp:taxon-name><tp:taxon-name-part taxon-name-part-type="genus" reg="Mycena">M.</tp:taxon-name-part> <tp:taxon-name-part taxon-name-part-type="species" reg="semivestipes">semivestipes</tp:taxon-name-part></tp:taxon-name></italic>, which is white or dirty white and changes to a yellowish-brown to light brown after being removed from the habitat. However, the fruiting bodies of European species are dark brown or nearly dark brown.</p></tp:treatment-sec><tp:treatment-sec><!--Section generated to contain objects referenced in tp:taxon-treatment.--><fig id="F13423986" position="float" orientation="portrait"><object-id xmlns:xlink="http://www.w3.org/1999/xlink" content-type="arpha" xlink:type="simple">79637957-2242-54EF-859C-5E8EC7528820</object-id><object-id xmlns:xlink="http://www.w3.org/1999/xlink" content-type="zenodo_dep_id" xlink:type="simple">17995885</object-id><label>Figure 1.</label><caption><p>Basidiomata of <italic><tp:taxon-name><tp:taxon-name-part taxon-name-part-type="genus" reg="Mycena">Mycena</tp:taxon-name-part> <tp:taxon-name-part taxon-name-part-type="species" reg="semivestipes">semivestipes</tp:taxon-name-part></tp:taxon-name></italic> (GMB1045). <bold>a, b, d</bold> Photographs in the daylight; <bold>c</bold> Stipe with white mycelium hairs (red arrow); <bold>e1</bold> Photograph with the aid of a flashlight in the lab; <bold>e2</bold> Bioluminescent photographs in complete darkness. Scale bars: a, b, d, e = 10 mm, c = 1 mm.</p></caption><graphic xmlns:xlink="http://www.w3.org/1999/xlink" xlink:href="bdj-13-e168858-g001.jpg" position="float" id="oo_1390831.jpg" orientation="portrait" xlink:type="simple"><uri content-type="original_file" xlink:type="simple">https://binary.pensoft.net/fig/1390831</uri></graphic></fig><fig id="F13424014" position="float" orientation="portrait"><object-id xmlns:xlink="http://www.w3.org/1999/xlink" content-type="arpha" xlink:type="simple">BB5EEF36-171C-5C33-9B92-53886563C5AC</object-id><object-id xmlns:xlink="http://www.w3.org/1999/xlink" content-type="doi" xlink:type="simple">10.3897/BDJ.13.e168858.figure5</object-id><object-id xmlns:xlink="http://www.w3.org/1999/xlink" content-type="zenodo_dep_id" xlink:type="simple">0</object-id><label>Figure 2.</label><caption><p>Microscopic characteristics of <italic><tp:taxon-name><tp:taxon-name-part taxon-name-part-type="genus" reg="Mycena">Mycena</tp:taxon-name-part> <tp:taxon-name-part taxon-name-part-type="species" reg="semivestipes">semivestipes</tp:taxon-name-part></tp:taxon-name></italic> (GMB1045). <bold>a</bold> Spores; <bold>b</bold> Basidia; <bold>c</bold> Cheilocystidia; <bold>d</bold> Pleurocystidia; <bold>e</bold> Pileipellis hyphae; <bold>f</bold> Stipitipellis with caulocystidia. Scale bars = 10 µm.</p></caption><graphic xmlns:xlink="http://www.w3.org/1999/xlink" xlink:href="bdj-13-e168858-g002.jpg" position="float" id="oo_1390832.jpg" orientation="portrait" xlink:type="simple"><uri content-type="original_file" xlink:type="simple">https://binary.pensoft.net/fig/1390832</uri></graphic></fig><fig id="F13424016" position="float" orientation="portrait"><object-id xmlns:xlink="http://www.w3.org/1999/xlink" content-type="arpha" xlink:type="simple">A709AB1E-14F4-52F4-9673-31BDE381204A</object-id><object-id xmlns:xlink="http://www.w3.org/1999/xlink" content-type="zenodo_dep_id" xlink:type="simple">17995891</object-id><label>Figure 3.</label><caption><p>Cultures of bioluminescent fungi on PDA in daylight (a1 and b1) and dark conditions (a2 and b2) after seven days incubation at 25–28 ℃. <bold>a</bold> <italic><tp:taxon-name><tp:taxon-name-part taxon-name-part-type="genus" reg="Mycena">Mycena</tp:taxon-name-part> <tp:taxon-name-part taxon-name-part-type="species" reg="semivestipes">semivestipes</tp:taxon-name-part></tp:taxon-name></italic> (GMBCC1066); <bold>b</bold> <italic><tp:taxon-name><tp:taxon-name-part taxon-name-part-type="genus" reg="Roridomyces">Roridomyces</tp:taxon-name-part> <tp:taxon-name-part taxon-name-part-type="species" reg="pruinosoviscidus">pruinosoviscidus</tp:taxon-name-part></tp:taxon-name></italic> (GMBCC1068). Scale bars = 10 mm.</p></caption><graphic xmlns:xlink="http://www.w3.org/1999/xlink" xlink:href="bdj-13-e168858-g003.jpg" position="float" id="oo_1390834.jpg" orientation="portrait" xlink:type="simple"><uri content-type="original_file" xlink:type="simple">https://binary.pensoft.net/fig/1390834</uri></graphic></fig></tp:treatment-sec><ref-list><ref id="B13425157"><element-citation xmlns:xlink="http://www.w3.org/1999/xlink" publication-type="article" xlink:type="simple"><person-group person-group-type="author"><name name-style="western"><surname>Smith</surname><given-names>A. H.</given-names></name></person-group><year>1937</year><article-title>Studies in the Genus <italic><tp:taxon-name><tp:taxon-name-part taxon-name-part-type="genus" reg="Mycena">Mycena</tp:taxon-name-part></tp:taxon-name></italic> IV</article-title><source>Mycologia</source><volume>29</volume><fpage>338</fpage><lpage>354</lpage><pub-id pub-id-type="doi">10.1080/00275514.1937.12017212</pub-id></element-citation></ref><ref id="B13425182"><element-citation xmlns:xlink="http://www.w3.org/1999/xlink" publication-type="book" xlink:type="simple"><person-group person-group-type="author"><name name-style="western"><surname>Smith</surname><given-names>A. H.</given-names></name></person-group><year>1947</year><source>North American species of <italic><tp:taxon-name><tp:taxon-name-part taxon-name-part-type="genus" reg="Mycena">Mycena</tp:taxon-name-part></tp:taxon-name></italic></source><publisher-name>University of Michigan Press, Ann Arbor</publisher-name><publisher-loc>Michigan</publisher-loc><size units="page">687</size></element-citation></ref><ref id="B13424626"><element-citation xmlns:xlink="http://www.w3.org/1999/xlink" publication-type="thesis" xlink:type="simple"><person-group person-group-type="author"><name name-style="western"><surname>Na</surname><given-names>Q.</given-names></name></person-group><year>2019</year><source>Taxonomy and phylogeny of <italic><tp:taxon-name><tp:taxon-name-part taxon-name-part-type="genus" reg="Mycena">Mycena</tp:taxon-name-part></tp:taxon-name></italic> in China</source><publisher-name>Jilin Agricultural University</publisher-name><publisher-loc>Jilin</publisher-loc><comment content-type="language">Chinese</comment><uri xlink:type="simple">https://link.cnki.net/doi/10.27163/d.cnki.gjlnu.2019.000016doi:10.27163/d.cnki.gjlnu.2019.000016</uri></element-citation></ref></ref-list></tp:taxon-treatment>
