# Supplementary material for: Hidden in the daylight: A polyphasic approach reveals two bioluminescent Mycenaceae species from Yunnan Province, China (Basidiomycota, Agaricales)
Source: Biodivers Data J. 2025 Dec 18;13:e168858. doi: 10.3897/BDJ.13.e168858 (PMC12780892; doi:10.3897/BDJ.13.e168858)
Supplement: XML Treatment for Roridomyces pruinosoviscidus [file BDJ.13.e168858-treatment2.xml]

<!DOCTYPE tp:taxon-treatment
  PUBLIC "-//TaxonX//DTD Taxonomic Treatment Publishing DTD v0 20100105//EN" "tax-treatment-NSO.dtd">
<tp:taxon-treatment xmlns:tp="http://www.plazi.org/taxpub"><tp:treatment-meta><mixed-citation publication-type="journal"><person-group><name><surname>Lu</surname><given-names>Wenhua</given-names></name><name><surname>Alfagham</surname><given-names>Alanoud T.</given-names></name><name><surname>Tibpromma</surname><given-names>Saowaluck</given-names></name><name><surname>Suwannarach</surname><given-names>Nakarin</given-names></name><name><surname>Kumla</surname><given-names>Jaturong</given-names></name><name><surname>Dai</surname><given-names>Dong-Qin</given-names></name><name><surname>Elgorban</surname><given-names>Abdallah M.</given-names></name><name><surname>Chukeatirote</surname><given-names>Ekachai</given-names></name><name><surname>Karunarathna</surname><given-names>Samantha C.</given-names></name></person-group><article-title>Hidden in the daylight: A polyphasic approach reveals two bioluminescent <tp:taxon-name><tp:taxon-name-part taxon-name-part-type="family">Mycenaceae</tp:taxon-name-part></tp:taxon-name> species from Yunnan Province, China (<tp:taxon-name><tp:taxon-name-part taxon-name-part-type="phylum">Basidiomycota</tp:taxon-name-part></tp:taxon-name>, <tp:taxon-name><tp:taxon-name-part taxon-name-part-type="order">Agaricales</tp:taxon-name-part></tp:taxon-name>)</article-title><source>Biodivers Data J</source><day>18</day><month>12</month><year>2025</year><volume>13</volume><pub-id pub-id-type="doi">10.3897/BDJ.13.e168858</pub-id></mixed-citation></tp:treatment-meta><tp:nomenclature><tp:taxon-name><object-id xmlns:xlink="http://www.w3.org/1999/xlink" content-type="arpha" xlink:type="simple">05F0B69F-2E7A-5B9B-8E10-F475152D265E</object-id><tp:taxon-name-part taxon-name-part-type="genus">Roridomyces</tp:taxon-name-part> <tp:taxon-name-part taxon-name-part-type="species">pruinosoviscidus</tp:taxon-name-part><object-id xmlns:xlink="http://www.w3.org/1999/xlink" xlink:type="simple" object-id-type="IndexFungorum">557509</object-id></tp:taxon-name><tp:taxon-authority>(Corner) Blanco-Dios, 2020</tp:taxon-authority></tp:nomenclature><tp:treatment-sec sec-type="materials"><title>Materials</title><list list-type="alpha-lower" list-content="occurrences"><list-item><p><bold>Type status:</bold> <named-content xmlns:xlink="http://www.w3.org/1999/xlink" content-type="dwc:typeStatus" xlink:type="simple">Other material</named-content>. <bold>Occurrence:</bold> occurrenceID: <named-content xmlns:xlink="http://www.w3.org/1999/xlink" content-type="dwc:occurrenceID" xlink:type="simple">62EA86DA-A16C-5000-B38F-009ECD731B09</named-content>; <bold>Taxon:</bold> kingdom: <named-content xmlns:xlink="http://www.w3.org/1999/xlink" content-type="dwc:kingdom" xlink:type="simple"><tp:taxon-name><tp:taxon-name-part taxon-name-part-type="kingdom">Fungi</tp:taxon-name-part></tp:taxon-name></named-content>; phylum: <named-content xmlns:xlink="http://www.w3.org/1999/xlink" content-type="dwc:phylum" xlink:type="simple"><tp:taxon-name><tp:taxon-name-part taxon-name-part-type="phylum">Basidiomycota</tp:taxon-name-part></tp:taxon-name></named-content>; class: <named-content xmlns:xlink="http://www.w3.org/1999/xlink" content-type="dwc:class" xlink:type="simple"><tp:taxon-name><tp:taxon-name-part taxon-name-part-type="class">Agaricomycetes</tp:taxon-name-part></tp:taxon-name></named-content>; order: <named-content xmlns:xlink="http://www.w3.org/1999/xlink" content-type="dwc:order" xlink:type="simple"><tp:taxon-name><tp:taxon-name-part taxon-name-part-type="order">Agaricales</tp:taxon-name-part></tp:taxon-name></named-content>; family: <named-content xmlns:xlink="http://www.w3.org/1999/xlink" content-type="dwc:family" xlink:type="simple"><tp:taxon-name><tp:taxon-name-part taxon-name-part-type="family">Mycenaceae</tp:taxon-name-part></tp:taxon-name></named-content>; genus: <named-content xmlns:xlink="http://www.w3.org/1999/xlink" content-type="dwc:genus" xlink:type="simple"><tp:taxon-name><tp:taxon-name-part taxon-name-part-type="genus">Roridomyces</tp:taxon-name-part></tp:taxon-name></named-content>; specificEpithet: <named-content xmlns:xlink="http://www.w3.org/1999/xlink" content-type="dwc:specificEpithet" xlink:type="simple"><tp:taxon-name><tp:taxon-name-part taxon-name-part-type="genus" reg="Roridomyces"/><tp:taxon-name-part taxon-name-part-type="species" reg="pruinosoviscidus">pruinosoviscidus</tp:taxon-name-part></tp:taxon-name></named-content>; taxonRank: <named-content xmlns:xlink="http://www.w3.org/1999/xlink" content-type="dwc:taxonRank" xlink:type="simple">species</named-content>; <bold>Location:</bold> country: <named-content xmlns:xlink="http://www.w3.org/1999/xlink" content-type="dwc:country" xlink:type="simple">China</named-content>; stateProvince: <named-content xmlns:xlink="http://www.w3.org/1999/xlink" content-type="dwc:stateProvince" xlink:type="simple">Yunnan</named-content>; county: <named-content xmlns:xlink="http://www.w3.org/1999/xlink" content-type="dwc:county" xlink:type="simple">Xishuangbanna</named-content>; locality: <named-content xmlns:xlink="http://www.w3.org/1999/xlink" content-type="dwc:locality" xlink:type="simple">Xishuangbanna Primitive Forest Park</named-content>; verbatimElevation: <named-content xmlns:xlink="http://www.w3.org/1999/xlink" content-type="dwc:verbatimElevation" xlink:type="simple">1280 m</named-content>; verbatimLatitude: <named-content xmlns:xlink="http://www.w3.org/1999/xlink" content-type="dwc:verbatimLatitude" xlink:type="simple">21°59′32″ N</named-content>; verbatimLongitude: <named-content xmlns:xlink="http://www.w3.org/1999/xlink" content-type="dwc:verbatimLongitude" xlink:type="simple">100°54′44″ E</named-content>; <bold>Identification:</bold> identifiedBy: <named-content xmlns:xlink="http://www.w3.org/1999/xlink" content-type="dwc:identifiedBy" xlink:type="simple">Wenhua Lu</named-content>; <bold>Event:</bold> year: <named-content xmlns:xlink="http://www.w3.org/1999/xlink" content-type="dwc:year" xlink:type="simple">2023</named-content>; month: <named-content xmlns:xlink="http://www.w3.org/1999/xlink" content-type="dwc:month" xlink:type="simple">July</named-content>; day: <named-content xmlns:xlink="http://www.w3.org/1999/xlink" content-type="dwc:day" xlink:type="simple">7</named-content>; <bold>Record Level:</bold> institutionID: <named-content xmlns:xlink="http://www.w3.org/1999/xlink" content-type="dwc:institutionID" xlink:type="simple">Guizhou Medical University Herbarium (GMB)</named-content>; institutionCode: <named-content xmlns:xlink="http://www.w3.org/1999/xlink" content-type="dwc:institutionCode" xlink:type="simple">GMB1054</named-content>; collectionCode: <named-content xmlns:xlink="http://www.w3.org/1999/xlink" content-type="dwc:collectionCode" xlink:type="simple">LWH2307</named-content>; informationWithheld: <named-content xmlns:xlink="http://www.w3.org/1999/xlink" content-type="dwc:informationWithheld" xlink:type="simple">other material, GMB1056, living culture GMBCC1068; GenBank accession numbers ITS: <ext-link ext-link-type="uri" xlink:href="https://www.ncbi.nlm.nih.gov/nuccore/PQ373881" xlink:type="simple">PQ373881</ext-link> (GMB1054), <ext-link ext-link-type="uri" xlink:href="https://www.ncbi.nlm.nih.gov/nuccore/PQ373882" xlink:type="simple">PQ373882</ext-link> (GMB1056), <ext-link ext-link-type="uri" xlink:href="https://www.ncbi.nlm.nih.gov/nuccore/PQ373884" xlink:type="simple">PQ373884</ext-link> (GMBCC1068); LSU: <ext-link ext-link-type="uri" xlink:href="https://www.ncbi.nlm.nih.gov/nuccore/PQ373887" xlink:type="simple">PQ373887</ext-link> (GMB1054), <ext-link ext-link-type="uri" xlink:href="https://www.ncbi.nlm.nih.gov/nuccore/PQ373888" xlink:type="simple">PQ373888</ext-link> (GMB1056), <ext-link ext-link-type="uri" xlink:href="https://www.ncbi.nlm.nih.gov/nuccore/PQ373890" xlink:type="simple">PQ373890</ext-link> (GMBCC1068)</named-content></p></list-item></list></tp:treatment-sec><tp:treatment-sec sec-type="Description"><title>Description</title><p><bold>Basidiomata</bold> small. <bold>Pileus</bold> 2.5–11 mm diam., hemispherical to parabolic when young, expanding to flatten with age, white, with a central depression, brownish-orange (5C5); surface dull, dry, striate, pruinose; margin decurved, thin, orange-white (5A2, 6A2) to yellowish-white (2A2). <bold>Context</bold> thin, white. <bold>Lamellae</bold> decurrent, distant, with 1–3 series of rugose lamellulae; orange-white (5A2). <bold>Stipe</bold> 5–50 × 1–2 mm, central, equal, round and hollow; surface viscid to glutinous, shiny; apex milk-white (1A1–2), then changing to pale yellow (4A3), orange, white (5A2) to golden yellow (5B7); base hygrophanous, brownish-orange (5C4 to 6C8), with pale white tomentum. <bold>Smell and taste</bold>: none (Figs <xref ref-type="fig" rid="F13424018">4</xref>, <xref ref-type="fig" rid="F13424022">5</xref>).</p><p><bold>Bioluminescence</bold>: the whole basidiomata and the mycelia on the PDA emit yellowish-green light and spore print (Fig. <xref ref-type="fig" rid="F13424016">3</xref>b).</p><p><bold>Basidiospores</bold> (5.2–) 6.0–7.6 (−8.4) × 3.0–3.5 (−4.0) μm, Q = 1.36−2.47 (n = 50), Qm = 1.85, ellipsoid to elongate, hyaline, smooth, amyloid, thin-walled. <bold>Basidia</bold> 18–25.5 × 4.0–5.8 μm, subclavate to clavate, 4-spored, hyaline, inamyloid, thin-walled. <bold>Cheilocystidia</bold> 18.8–27.6 × 6.5–9.2 μm, thick-walled, irregularly clavate to furcate, occasionally subcoralloid, hyaline, inamyloid. <bold>Pleurocystidia</bold> absent. <bold>Pileipellis</bold> hymeniform, pyriform, globose, subglobose or clavate, thin-walled, hyaline and inamyloid. <bold>Caulocystidia</bold> 26–40.4 × 6.8–12.4 μm, thin-walled, subclavate to furcate or coralliform, inamyloid. <bold>Clamp connections</bold> are present in all tissues (Figs <xref ref-type="fig" rid="F13424018">4</xref>, <xref ref-type="fig" rid="F13424022">5</xref>).</p></tp:treatment-sec><tp:treatment-sec sec-type="Distribution"><title>Distribution</title><p>Asia (China and Malaysia) and Australasia (New Caledonia and Papua New Guinea).</p></tp:treatment-sec><tp:treatment-sec sec-type="Ecology"><title>Ecology</title><p>Gregarious to caespitose on decaying wood.</p></tp:treatment-sec><tp:treatment-sec sec-type="Notes"><title>Notes</title><p><xref ref-type="bibr" rid="B13424280">Chew et al. (2015)</xref> transferred <italic><tp:taxon-name><tp:taxon-name-part taxon-name-part-type="genus" reg="Mycena">M.</tp:taxon-name-part> <tp:taxon-name-part taxon-name-part-type="species" reg="pruinosoviscida">pruinosoviscida</tp:taxon-name-part></tp:taxon-name></italic> to the <italic><tp:taxon-name><tp:taxon-name-part taxon-name-part-type="genus" reg="Roridomyces">Roridomyces</tp:taxon-name-part></tp:taxon-name></italic> genus, based on morphological and molecular data (LSU) from specimens collected in Peninsular Malaysia. <xref ref-type="bibr" rid="B13424328">Desjardin et al. (2008)</xref> found <italic><tp:taxon-name><tp:taxon-name-part taxon-name-part-type="genus" reg="Roridomyces">R.</tp:taxon-name-part> <tp:taxon-name-part taxon-name-part-type="species" reg="pruinosoviscidus">pruinosoviscidus</tp:taxon-name-part></tp:taxon-name></italic> (as <italic><tp:taxon-name><tp:taxon-name-part taxon-name-part-type="genus" reg="Mycena">M.</tp:taxon-name-part> <tp:taxon-name-part taxon-name-part-type="species" reg="pruinosoviscidus">pruinosoviscidus</tp:taxon-name-part></tp:taxon-name></italic>) predominantly in Australasia and South and Southern Asia. Morphological features of our specimen that correspond to <italic><tp:taxon-name><tp:taxon-name-part taxon-name-part-type="genus" reg="Roridomyces">R.</tp:taxon-name-part> <tp:taxon-name-part taxon-name-part-type="species" reg="pruinosoviscidus">pruinosoviscidus</tp:taxon-name-part></tp:taxon-name></italic> include a parabolic to convex or pulvinate, white pileus; a viscid to glutinous stipe; clavate to bifid cheilocystidia; and a hymeniform pileipellis (<xref ref-type="bibr" rid="B13424280">Chew et al. 2015</xref>). In the phylogenetic analysis of the multigene (Fig. <xref ref-type="fig" rid="F13624138">6</xref><xref ref-type="fig" rid="F13624152">a</xref>), however, only LSU sequences from the previous species, <italic><tp:taxon-name><tp:taxon-name-part taxon-name-part-type="genus" reg="Roridomyces">R.</tp:taxon-name-part> <tp:taxon-name-part taxon-name-part-type="species" reg="pruinosoviscidus">pruinosoviscidus</tp:taxon-name-part></tp:taxon-name></italic> (ACL273 and ACL 300), are available; additional collections and resequencing of type specimens are needed and should be appropriately documented.</p></tp:treatment-sec><tp:treatment-sec><!--Section generated to contain objects referenced in tp:taxon-treatment.--><fig id="F13424018" position="float" orientation="portrait"><object-id xmlns:xlink="http://www.w3.org/1999/xlink" content-type="arpha" xlink:type="simple">09EF8329-2AB8-5127-B037-9719A8EFA6F9</object-id><object-id xmlns:xlink="http://www.w3.org/1999/xlink" content-type="doi" xlink:type="simple">10.3897/BDJ.13.e168858.figure6b</object-id><object-id xmlns:xlink="http://www.w3.org/1999/xlink" content-type="zenodo_dep_id" xlink:type="simple">17995895</object-id><label>Figure 4.</label><caption><p>Basidiomata of <italic><tp:taxon-name><tp:taxon-name-part taxon-name-part-type="genus" reg="Roridomyces">Roridomyces</tp:taxon-name-part> <tp:taxon-name-part taxon-name-part-type="species" reg="pruinosoviscidus">pruinosoviscidus</tp:taxon-name-part></tp:taxon-name></italic> (GMB1054). <bold>a, c, e</bold> Photographs in daylight in a room and the field; <bold>b, d</bold> Bioluminescent photographs in complete darkness. Scale bars: 10 mm.</p></caption><graphic xmlns:xlink="http://www.w3.org/1999/xlink" xlink:href="bdj-13-e168858-g004.jpg" position="float" id="oo_1390838.jpg" orientation="portrait" xlink:type="simple"><uri content-type="original_file" xlink:type="simple">https://binary.pensoft.net/fig/1390838</uri></graphic></fig><fig id="F13424022" position="float" orientation="portrait"><object-id xmlns:xlink="http://www.w3.org/1999/xlink" content-type="arpha" xlink:type="simple">71BE83F9-4868-5786-BA6B-D677236D60F0</object-id><object-id xmlns:xlink="http://www.w3.org/1999/xlink" content-type="doi" xlink:type="simple">10.3897/BDJ.13.e168858.figure6b</object-id><object-id xmlns:xlink="http://www.w3.org/1999/xlink" content-type="zenodo_dep_id" xlink:type="simple">17995899</object-id><label>Figure 5.</label><caption><p>Microscopic characteristics of <italic><tp:taxon-name><tp:taxon-name-part taxon-name-part-type="genus" reg="Roridomyces">Roridomyces</tp:taxon-name-part> <tp:taxon-name-part taxon-name-part-type="species" reg="pruinosoviscidus">pruinosoviscidus</tp:taxon-name-part></tp:taxon-name></italic>. <bold>a</bold> Spores; <bold>b</bold> Basidia; <bold>c</bold> Cheilocystidia; <bold>d</bold> Pileipellis elements; <bold>e</bold> Stipitipellis with caulocystidia. Scale bars = 10 µm.</p></caption><graphic xmlns:xlink="http://www.w3.org/1999/xlink" xlink:href="bdj-13-e168858-g005.jpg" position="float" id="oo_1390839.jpg" orientation="portrait" xlink:type="simple"><uri content-type="original_file" xlink:type="simple">https://binary.pensoft.net/fig/1390839</uri></graphic></fig><fig id="F13424016" position="float" orientation="portrait"><object-id xmlns:xlink="http://www.w3.org/1999/xlink" content-type="arpha" xlink:type="simple">A709AB1E-14F4-52F4-9673-31BDE381204A</object-id><object-id xmlns:xlink="http://www.w3.org/1999/xlink" content-type="zenodo_dep_id" xlink:type="simple">17995891</object-id><label>Figure 3.</label><caption><p>Cultures of bioluminescent fungi on PDA in daylight (a1 and b1) and dark conditions (a2 and b2) after seven days incubation at 25–28 ℃. <bold>a</bold> <italic><tp:taxon-name><tp:taxon-name-part taxon-name-part-type="genus" reg="Mycena">Mycena</tp:taxon-name-part> <tp:taxon-name-part taxon-name-part-type="species" reg="semivestipes">semivestipes</tp:taxon-name-part></tp:taxon-name></italic> (GMBCC1066); <bold>b</bold> <italic><tp:taxon-name><tp:taxon-name-part taxon-name-part-type="genus" reg="Roridomyces">Roridomyces</tp:taxon-name-part> <tp:taxon-name-part taxon-name-part-type="species" reg="pruinosoviscidus">pruinosoviscidus</tp:taxon-name-part></tp:taxon-name></italic> (GMBCC1068). Scale bars = 10 mm.</p></caption><graphic xmlns:xlink="http://www.w3.org/1999/xlink" xlink:href="bdj-13-e168858-g003.jpg" position="float" id="oo_1390834.jpg" orientation="portrait" xlink:type="simple"><uri content-type="original_file" xlink:type="simple">https://binary.pensoft.net/fig/1390834</uri></graphic></fig><fig-group id="F13624138" position="float" orientation="portrait"><caption><p>Maximum Likelihood phylogram of <tp:taxon-name><tp:taxon-name-part taxon-name-part-type="family">Mycenaceae</tp:taxon-name-part></tp:taxon-name> species resulting from analysis of multigene (ITS+LSU+SSU+<italic>tef</italic>1-α+<italic>rpb</italic>2) alignment. Branches are labelled with Maximum Likelihood bootstrap values equal to or greater than 70% and Bayesian posterior probabilities equal to or greater than 0.90 are indicated. Sequences obtained for this study are in red, while the bioluminescent species are designated with an asterisk (*). It is important to note that not all sequences labelled as bioluminescent originate from confirmed bioluminescent specimens, as many luminescent mushroom species are still not yet available in the NCBI database.</p></caption><fig id="F13624152" position="float" orientation="portrait"><object-id xmlns:xlink="http://www.w3.org/1999/xlink" content-type="arpha" xlink:type="simple">AC6DC37E-3403-5C31-B8CB-21B644BDDB7D</object-id><object-id xmlns:xlink="http://www.w3.org/1999/xlink" content-type="doi" xlink:type="simple">10.3897/BDJ.13.e168858.figure6a</object-id><label>Figure 6a.</label><caption><p><italic><tp:taxon-name><tp:taxon-name-part taxon-name-part-type="genus" reg="Roridomyces">Roridomyces</tp:taxon-name-part></tp:taxon-name></italic> clade;</p></caption><graphic xmlns:xlink="http://www.w3.org/1999/xlink" xlink:href="bdj-13-e168858-g006_a.png" xlink:type="simple" position="float" orientation="portrait" id="oo_1472447.png"><uri content-type="original_file" xlink:type="simple">https://binary.pensoft.net/fig/1472447</uri></graphic></fig><fig id="F13624153" position="float" orientation="portrait"><object-id xmlns:xlink="http://www.w3.org/1999/xlink" content-type="arpha" xlink:type="simple">C347F1CD-603B-56D8-BA6B-96F107331596</object-id><object-id xmlns:xlink="http://www.w3.org/1999/xlink" content-type="doi" xlink:type="simple">10.3897/BDJ.13.e168858.figure6b</object-id><label>Figure 6b.</label><caption><p><italic><tp:taxon-name><tp:taxon-name-part taxon-name-part-type="genus" reg="Mycena">Mycena</tp:taxon-name-part></tp:taxon-name></italic> clade.</p></caption><graphic xmlns:xlink="http://www.w3.org/1999/xlink" xlink:href="bdj-13-e168858-g006_b.png" xlink:type="simple" position="float" orientation="portrait" id="oo_1472448.png"><uri content-type="original_file" xlink:type="simple">https://binary.pensoft.net/fig/1472448</uri></graphic></fig></fig-group><fig id="F13624152" position="float" orientation="portrait"><object-id xmlns:xlink="http://www.w3.org/1999/xlink" content-type="arpha" xlink:type="simple">AC6DC37E-3403-5C31-B8CB-21B644BDDB7D</object-id><object-id xmlns:xlink="http://www.w3.org/1999/xlink" content-type="doi" xlink:type="simple">10.3897/BDJ.13.e168858.figure6a</object-id><label>Figure 6a.</label><caption><p><italic><tp:taxon-name><tp:taxon-name-part taxon-name-part-type="genus" reg="Roridomyces">Roridomyces</tp:taxon-name-part></tp:taxon-name></italic> clade;</p></caption><graphic xmlns:xlink="http://www.w3.org/1999/xlink" xlink:href="bdj-13-e168858-g006_a.png" xlink:type="simple" position="float" orientation="portrait" id="oo_1472447.png"><uri content-type="original_file" xlink:type="simple">https://binary.pensoft.net/fig/1472447</uri></graphic></fig></tp:treatment-sec><ref-list><ref id="B13424280"><element-citation xmlns:xlink="http://www.w3.org/1999/xlink" publication-type="article" xlink:type="simple"><person-group person-group-type="author"><name name-style="western"><surname>Chew</surname><given-names>Audrey L. C.</given-names></name><name name-style="western"><surname>Desjardin</surname><given-names>Dennis E.</given-names></name><name name-style="western"><surname>Tan</surname><given-names>Yee-Shin</given-names></name><name name-style="western"><surname>Musa</surname><given-names>Md Yusoff</given-names></name><name name-style="western"><surname>Sabaratnam</surname><given-names>Vikineswary</given-names></name></person-group><year>2015</year><article-title>Bioluminescent fungi from Peninsular Malaysia—a taxonomic and phylogenetic overview</article-title><source>Fungal Diversity</source><volume>70</volume><issue>1</issue><fpage>149</fpage><lpage>187</lpage><pub-id pub-id-type="doi">10.1007/s13225-014-0302-9</pub-id></element-citation></ref><ref id="B13424328"><element-citation xmlns:xlink="http://www.w3.org/1999/xlink" publication-type="article" xlink:type="simple"><person-group person-group-type="author"><name name-style="western"><surname>Desjardin</surname><given-names>D. E.</given-names></name><name name-style="western"><surname>Oliveira</surname><given-names>A. G.</given-names></name><name name-style="western"><surname>Stevani</surname><given-names>C. V.</given-names></name></person-group><year>2008</year><article-title><tp:taxon-name><tp:taxon-name-part taxon-name-part-type="kingdom">Fungi</tp:taxon-name-part></tp:taxon-name> bioluminescence revisited</article-title><source>Photochemical &amp; Photobiological Sciences</source><volume>7</volume><fpage>170</fpage><lpage>182</lpage><pub-id pub-id-type="doi">10.1039/b713328f</pub-id></element-citation></ref></ref-list></tp:taxon-treatment>
